# Supplementary material for: Identification of miRNA-target gene regulatory networks in liver fibrosis based on bioinformatics analysis
Source: PeerJ. 2021 Aug 6;9:e11910. doi: 10.7717/peerj.11910 (PMC8351572; doi:10.7717/peerj.11910)
Supplement: Supplemental Information 2 [file peerj-09-11910-s002.zip]

Archive with 3 entries (2 files):
- Fig. 8B WB gels/
- Fig. 8B WB gels/a-SMA.jpg
- Fig. 8B WB gels/GAPDH.jpg
